# Supplementary material for: Tailoring Mesoporous Titania Features by Ultrasound-Assisted Sol-Gel Technique: Effect of Surfactant/Titania Precursor Weight Ratio
Source: Nanomaterials (Basel). 2021 May 11;11(5):1263. doi: 10.3390/nano11051263 (PMC8150942; doi:10.3390/nano11051263)
Supplement: Supplementary file 1 [file nanomaterials-11-01263-s001.zip]

Archive with 1 entries (1 files):
- nanomaterials-1181966 SI - final.pdf
